# Supplementary material for: Deciphering the genetic basis of novel traits that discriminate useful and non‐useful biomass to enhance harvest index in wheat
Source: Plant Genome. 2024 Sep 18;17(4):e20512. doi: 10.1002/tpg2.20512 (PMC11628932; doi:10.1002/tpg2.20512)
Supplement: Supplementary file 2 — Supplementary Material [file TPG2-17-e20512-s002.xlsx]

## Sheet: Table S1
Table S1 Summary of ANOVA results testing the effects of genotype (G), environment (E), and genotype-by-environment interaction (G×E) in phenotypic traits evaluated in combined analysis.
Traits	Genotype G	Environment E	Interaction G X E
HI	0.00753***	1.33432***	0.00440***
GY	1604151***	284430102***	1125063**
GN	13979431***	1820498352***	10631742*
BM(A+7d)	1122793***	545360916***	1038929***
SPI	0.00419 ***	0.33176***	0.00334***
LPI	0.002788***	0.032528***	0.002863***
TSPI	0.00321***	0.66061***	0.00223*
I2L	5.27**	1741.63***	4.47
I3L	2.92***	809.74***	2.24*
I2PI	0.000656***	0.055536***	0.000558**
I3PI	0.000389***	0.034310***	0.000344**
Ht	9.73***	3096***	3.6*
The table includes mean square values and significance level of each term. HI, harvest index; GY, grain yield; GN, grain number; BM (A+7d), above ground biomass at anthesis+7 days; I2L, internode 2 length; I3L, internode 3 length; SPI, spike partitioning index ; LPI, lamina partitioning index; TSPI, true stem partitioning index; I2PI, internode 2 partitioning index; I3PI, internode 3 partitioning…

## Sheet: Table S2
Table S2. Direct and indirect effects of different traits on harvest index (HI) identified through path coefficient analysis.
C18
Traits	Direct effect	GN	BM(A+7d)	SPI	LPI	TSPI	I2PI	I3PI	I2L	I3L	Ht
GN	0.339**	0.339	-0.004	0.1	-0.003	0.004	0	-0.002	0.025	0.029	0.015
BM(A+7d)	-0.079	0.018	-0.079	0.016	-0.041	-0.005	-0.001	-0.009	-0.009	-0.007	0.058
SPI	0.264**	0.128	-0.005	0.264	-0.047	0.019	-0.001	-0.008	0.03	0.064	-0.044
LPI	0.123	-0.009	0.026	-0.1	0.123	-0.002	0	0.004	0.002	-0.01	-0.007
TSPI	-0.04	-0.038	-0.01	-0.124	0.006	-0.04	0.001	0.007	-0.045	-0.039	0.068
I2PI	0.006	-0.016	0.018	-0.061	0.008	-0.009	0.006	0.026	-0.047	-0.046	-0.019
I3PI	0.035	-0.015	0.02	-0.059	0.013	-0.009	0.004	0.035	-0.041	-0.072	-0.021
I2L	-0.145*	-0.058	-0.005	-0.054	-0.001	-0.012	0.002	0.01	-0.145	-0.083	0.026
I3L	-0.202*	-0.049	-0.003	-0.083	0.006	-0.008	0.001	0.013	-0.06	-0.202	0.029
Ht	0.161*	0.031	-0.028	-0.072	-0.005	-0.017	-0.001	-0.005	-0.023	-0.036	0.161
Q17
Traits	Direct effect	GN	BM(A+7d)	SPI	LPI	TSPI	I2PI	I3PI	I2L	I3L	Ht
GN	0.476**	0.476	0.002	0.006	-0.003	0	-0.018	0.025	0.003	0.006	-0.026
BM(A+7d)	0.1	0.011	0.1	-0.013	-0.005	0.003	-0.01	0.028	-0.003	0.001	-0.047
SPI	0.096	0.029	-0.013	0.096	0.01	0.036	-0.013	0.026	0.005	0.022	0.054
LPI	-0.018	0.078	0.026	-0.052	-0.018	-0.003	-0.001	0.024	-0.002	-0.001	-0.03
TSPI	-0.061	-0.002	-0.005	-0.056	-0.001	-0.061	0.011	-0.038	-0.006	-0.023	-0.082
I2PI	0.064	-0.136	-0.015	-0.019	0	-0.01	0.064	-0.075	-0.004	-0.011	-0.004
I3PI	-0.141*	-0.085	-0.02	-0.018	0.003	-0.016	0.034	-0.141	-0.004	-0.049	-0.025
I2L	-0.018	-0.089	0.014	-0.025	-0.002	-0.02	0.015	-0.033	-0.018	-0.045	-0.086
I3L	-0.09	-0.031	-0.001	-0.023	0	-0.016	0.008	-0.077	-0.009	-0.09	-0.081
Ht	-0.231**	0.054	0.02	-0.022	-0.002	-0.022	0.001	-0.015	-0.007	-0.031	-0.231
Q18
Traits	Direct effect	GN	BM(A+7d)	SPI	LPI	TSPI	I2PI	I3PI	I2L	I3L	Ht
GN	0.347**	0.347	0	0.019	-0.001	0.006	0	0.083	0.039	-0.034	0.008
BM(A+7d)	-0.008	0.01	-0.008	0.019	0	0.008	-0.032	-0.042	-0.008	-0.002	0.003
SPI	0.093	0.072	-0.002	0.093	-0.001	0.021	-0.098	0.126	0.168	-0.054	0.02
LPI	0.008	-0.025	0	-0.016	0.008	-0.01	0.052	-0.035	-0.04	-0.008	0.006
TSPI	-0.055	-0.039	0.001	-0.036	0.002	-0.055	0.115	-0.165	-0.17	0.057	0.008
I2PI	0.286**	0	0.001	-0.032	0.002	-0.022	0.286	-0.354	-0.095	0.038	-0.014
I3PI	-0.599**	-0.048	-0.001	-0.02	0	-0.015	0.169	-0.599	-0.06	0.045	-0.022
I2L	-0.368**	-0.037	0	-0.042	0.001	-0.025	0.074	-0.098	-0.368	0.118	-0.052
I3L	0.185*	-0.063	0	-0.027	0	-0.017	0.059	-0.145	-0.235	0.185	-0.057
Ht	-0.154*	-0.019	0	-0.012	0	0.003	0.026	-0.085	-0.123	0.069	-0.154
GN, grain number; BM (A+7d), above-ground biomass at antheisis+7 days; I2L, internode 2 length; I3L, internode 3 length; SPI, spike partitioning index; LPI, lamina partitioning index; TSPI, true stem partitioning index; I2PI, internode 2 partitioning index; I3PI, internode 3 partitioning index; Ht, plant height. ***, **, and * Significant at 0.001, 0.01, and 0.05 probability levels, respectively.…

## Sheet: Table S3
Table S3. Summary of significant marker-trait associations for 12 phenotypic traits
Traits	SNPs	Chromosomes	PVE	Haplotype blocks
HI	2	4A, 7A	16.01-16.61	4: 7D (2), 1B (2), 2A (2), 4B (2)
GY	6	1B, 2A, 2D, 5A,7D	10.87-15.61	1: 1B (2)
GN	11	2A, 4B, 4D, 5B, 7A, 7D	9.27-16.76
BM(A+7d)	9	2A, 4B, 4D, 5A, 5B, 6B, 7A, 7B, 7D	9.89-20.51
SPI	6	5A, 6A, 6B	9.42-13.54
LPI	28	1A, 1B, 1D, 2A, 2B, 2D, 3A, 4A, 5A, 5B, 6A, 6D, 7A, 7D	8.17-36.62	6:5B(3), 5A(2), 4A (2), 2D (2), 1B(2), 6D (2)
TSPI	4	5A	9.05-10.37	1: 5A(2)
I2L	14	1B, 2A, 2B, 3B, 3D, 4A, 4B,5A, 7B, 7D	8.53-17.00	1:4B (3)
I3L	25	1D, 2A, 2B, 2D, 4A, 4B, 5B, 6B, 7B, 7D	7.70-16.65	1: 4B(7)
I2PI	9	2B, 2D, 5B, 6B	11.47-14.89	2: 5B (2), 2D (3)
I3PI	9	2D, 5B	9.58-19.05	1: 2D (3)
Ht	6	3B, 4B, 5B, 6A, 7A	9.80-16.01
HI, harvest index; GY, grain yield in kg ha-1; GN, grain number m-2; BM (A+7d), above-ground biomass at anthesis+7 days in g m-2; SPI, spike partitioning index; LPI, lamina partitioning index; TSPI, true stem partitioning index; I2PI, internode 2 partitioning index; I3PI, internode 3 partitioning index; I2L, internode 2 length in cm; I3L, internode 3 length in cm; Ht, plant height in cm; PVE, per…

## Sheet: Table S4
Table S4 Summary of all significant markers and their functional annotations associated with twelve traits
Traits	Data	SNP	Chr	Pos	Chr amr	P.value	Neglog	MAF	adj_BH	Alleles	Gene ID	Gene location	IMPACT	Annotation
BM (A+7d)	C18	S2A_597216424	2A	597216424	Long	4.17e-06	5.37986	0.228477	0.0143907	G/A			MODIFIER
BM (A+7d)	C18	S4B_640579823	4B	640579823	Long	2.97e-08	7.52724	0.142384	0.000614968	C/A	TraesCS4B02G347000	4B:640577580-640579956	MODIFIER	Ribosomal protein L11/L12
BM (A+7d)	C18	S4D_278249749	4D	278249749	Long	3.21e-06	5.49349	0.129139	0.0143907	C/G			MODIFIER
BM (A+7d)	Q17	S5A_18653400	5A	18653400	Short	4.73e-06	5.32514	0.195946	0.0979394	C/T			MODIFIER
BM (A+7d)	C18	S5B_116203848	5B	116203848	Short	8.19e-06	5.08672	0.0761589	0.024226	C/G			MODIFIER
BM (A+7d)	C18	S6B_45780336	6B	45780336	Short	1.25e-05	4.90309	0.0496689	0.0323531	C/A	TraesCS6B02G067800	6B:27998486-27999927	MODERATE	Flavoprotein-like superfamily
BM (A+7d)	C18	S7A_685086612	7A	685086612	Long	1.31e-06	5.88273	0.278146	0.0135624	G/A	TraesCS7A02G494900	7A:685090082-685095954	MODIFIER	SBP domain superfamily
BM (A+7d)	C18	S7B_678324	7B	678324	Short	3.7e-06	5.4318	0.221854	0.0143907	G/A	TraesCS7B02G001800	7B:672871-673573	MODIFIER	NA
BM (A+7d)	C18	S7D_611363408	7D	611363408	Long	2.29e-06	5.64016	0.0728477	0.0143907	T/C			MODIFIER
BM (A+7d)	Combined	S7D_611363408	7D	611363408	Long	4.6e-06	5.33724	0.0632911	0.0952476	T/C			MODIFIER
GN	Q18	S2A_723531989	2A	723531989	Long	1.09e-06	5.96257	0.0388889	0.0225695	T/C	TraesCS2A02G489700	2A:723523578-723527169	MODIFIER	Carboxypeptidase [Source:UniProtKB/TrEMBL;Acc:W5ATF3]
GN	Q17	S2A_758546680	2A	758546680	Long	8.36e-06	5.07779	0.0723141	0.0865511	G/A			MODIFIER
GN	C18	S4B_12533949	4B	12533949	Short	1.27e-06	5.8962	0.442568	0.0134589	C/G	TraesCS4B02G017400	4B:12526842-12530906	MODIFIER	Inositol polyphosphate-related phosphatase
GN	C18	S4B_13299920	4B	13299920	Short	1.12e-05	4.95078	0.472973	0.070918	T/C	TraesCS4B02G018300	4B:13297438-13298566	MODIFIER	Acyl-CoA N-acyltransferase
GN	C18	S4D_504072221	4D	504072221	Long	1.3e-06	5.88606	0.135135	0.0134589	C/T	TraesCS4D02G353600	4D:504073956-504079603	MODIFIER	Bifunctional fucokinase/fucose pyrophosphorylase [Source:Projected from Arabidopsis thaliana (AT1G01220) UniProtKB/Swiss-Prot;Acc:Q9LNJ9]
GN	Q17	S5B_563716683	5B	563716683	Long	4.15e-07	6.38195	0.32438	0.00859299	C/T			MODIFIER
GN	C18	S7A_681517593	7A	681517593	Long	1.37e-05	4.86328	0.496622	0.070918	G/T			MODIFIER
GN	Combined	S7D_13459763	7D	13459763	Short	2.75e-06	5.56067	0.4875	0.030514	C/T	TraesCS7D02G027400	7D:13453729-13460843	MODIFIER	MLO-like protein [Source:UniProtKB/TrEMBL;Acc:A0A1D6D1T9]
GN	Combined	S7D_13794765	7D	13794765	Short	9.12e-06	5.04001	0.489583	0.0571444	C/T			MODIFIER
GN	Combined	S7D_22929045	7D	22929045	Short	2.72e-08	7.56543	0.125	0.000603622	C/G			MODIFIER
GN	Combined	S7D_621775872	7D	621775872	Long	1.03e-05	4.98716	0.14375	0.0571444	C/T			MODIFIER
GY	Q18	S1B_636796017	1B	636796017	Long	2.13e-07	6.67162	0.162983	0.00333367	T/C	TraesCS1B02G409500	1B:636796069-636796581	MODIFIER	Zinc finger C2H2 family protein
GY	Q18	S1B_637923312	1B	637923312	Long	2.23e-06	5.6517	0.0635359	0.0096	A/T			MODIFIER
GY	Q18	S2A_723531989	2A	723531989	Long	3.22e-07	6.49214	0.038674	0.00333367	T/C	TraesCS2A02G489700	2A:723523578-723527169	MODIFIER	Carboxypeptidase [Source:UniProtKB/TrEMBL;Acc:W5ATF3]
GY	Q18	S2D_313650808	2D	313650808	Long	1.13e-06	5.94692	0.0469613	0.00779926	T/C			MODIFIER
GY	Q18	S5A_692455479	5A	692455479	Long	2.32e-06	5.63451	0.143646	0.0120095	G/A			MODIFIER
GY	Combined	S7D_621775872	7D	621775872	Long	1.26e-06	5.89963	0.142562	0.0260896	C/T			MODIFIER
Ht	C18	S3B_508758577	3B	508758577	Long	2.08e-06	5.68194	0.09	0.0462037	G/C	TraesCS3B02G317100	3B:508756885-508759141	MODIFIER	NA
Ht	Combined	S4B_77020881	4B	77020881	Short	6.0478e-07	6.2184	0.137712	0.00455855	T/G			MODIFIER
Ht	Combined	S5B_576867302	5B	576867302	Long	2.89739e-08	7.53799	0.408898	0.000642989	A/G			MODIFIER
Ht	Combined	S5B_632152109	5B	632152109	Long	5.19871e-06	5.2841	0.258475	0.023074	A/G	TraesCS5B02G457600	5B:632146128-632150134	MODIFIER	Helix-loop-helix DNA-binding domain superfamily
Ht	Combined	S6A_601874040	6A	601874040	Long	6.16243e-07	6.21025	0.237288	0.00455855	A/G	TraesCS6A02G382500	6A:601872235-601874438	MODIFIER	Bidirectional sugar transporter SWEET [Source:UniProtKB/TrEMBL;Acc:A0A341WPY1]
Ht	Combined	S7A_648429912	7A	648429912	Long	4.51818e-06	5.34504	0.114407	0.023074	C/A	TraesCS7A02G454100	7A:648425798-648431018	MODIFIER	WD40-repeat-containing domain superfamily
HI	C18	S4A_609462220	4A	609462220	Long	4.56e-06	5.34104	0.390071	0.0472097	A/G			MODIFIER
HI	C18	S7A_106952238	7A	106952238	Short	2.74e-06	5.56225	0.280142	0.0472097	A/T			MODIFIER
I2L	Q18	S1B_16648764	1B	16648764	Short	9.33e-06	5.03012	0.05	0.0643957	G/A	TraesCS1B02G034900	1B:16644449-16645738	MODIFIER	Proteinase inhibitor I13, potato inhibitor I
I2L	Q17	S2A_345165899	2A	345165899	Short	1.32e-05	4.87943	0.300905	0.0303688	A/G			MODIFIER
I2L	Q17	S2B_756106557	2B	756106557	Long	1.81e-09	8.74232	0.21267	3.74779e-05	A/T	TraesCS2B02G564200	2B:756100854-756106857	MODIFIER	Haem oxygenase like, multiple helical
I2L	Q18	S3B_164900796	3B	164900796	Short	9.06e-06	5.04287	0.0323529	0.0643957	T/C			MODIFIER
I2L	Q17	S3D_549377716	3D	549377716	Long	4.75e-09	8.32331	0.180995	4.91768e-05	G/C	TraesCS3D02G438600	3D:549372340-549374477	MODIFIER	Protein kinase-like domain superfamily
I2L	Q17	S4A_212894827	4A	212894827	Short	1.74e-06	5.75945	0.0837104	0.00514692	C/T			MODIFIER
I2L	Q17	S4A_628621811	4A	628621811	Long	1.22e-06	5.91364	0.192308	0.00421022	G/A	TraesCS4A02G353700	4A:628622824-628624439	MODIFIER	NA
I2L	Combined	S4B_409234743	4B	409234743	Long	2.71e-05	4.56703	0.375527	0.0561551	G/C	TraesCS4B02G188300	4B:409237019-409250539	MODIFIER	PLAC8 motif-containing protein
I2L	Combined	S4B_412181884	4B	412181884	Long	2.45e-05	4.61083	0.371308	0.0422371	T/G	TraesCS4B02G189600	4B:412180940-412184155	MODIFIER	Serine-threonine/tyrosine-protein kinase, catalytic domain
I2L	Q17	S4B_416305737	4B	416305737	Long	3.66e-07	6.43652	0.38009	0.00252613	C/T	TraesCS4B02G193200	4B:416303598-416306683	LOW	Thiamine pyrophosphate enzyme, N-terminal TPP-binding domain
I2L	Combined	S4B_416305737	4B	416305737	Long	2.27e-05	4.64397	0.411255	0.0419133	C/T	TraesCS4B02G193200	4B:416303598-416306683	LOW	Thiamine pyrophosphate enzyme, central domain
I2L	Q17	S5A_582636523	5A	582636523	Long	9.06e-07	6.04287	0.113122	0.00421022	A/G	TraesCS5A02G384800	5A:582629421-582633641	MODIFIER	tRNA (guanine-N(7)-)-methyltransferase non-catalytic subunit [Source:UniProtKB/TrEMBL;Acc:A0A1D5YG99]
I2L	Q17	S7B_23364634	7B	23364634	Short	1.17e-06	5.93181	0.0950226	0.00421022	C/G			MODIFIER
I2L	Q17	S7B_608375522	7B	608375522	Long	9.51e-06	5.02182	0.0927602	0.0246143	A/G	TraesCS7B02G351500	7B:608380045-608380790	MODIFIER	Prolamin-like domain
I2L	Q18	S7D_607224875	7D	607224875	Long	7.07e-06	5.15058	0.0735294	0.0643957	G/A	TraesCS7D02G501500	7D:607225110-607229327	MODIFIER	NA
I2PI	Q17	S2B_381643871	2B	381643871	Long	2.13e-07	6.67162	0.0539906	0.00333367	T/C			MODIFIER
I2PI	Q18	S2D_630808866	2D	630808866	Long	3.86e-06	5.41341	0.0451807	0.0399626	A/T			MODIFIER
I2PI	Q18	S2D_63397906	2D	63397906	Short	7.81e-06	5.10735	0.26506	0.0539046	T/G			MODIFIER
I2PI	Q18	S2D_63397962	2D	63397962	Short	1.54e-06	5.81248	0.256024	0.0318872	C/T			MODIFIER
I2PI	Q18	S2D_68734015	2D	68734015	Short	1.58e-05	4.80134	0.268072	0.0817887	C/G	TraesCS2D02G119100	2D:68732244-68734075	MODERATE	Nitrate-inducible and autorepressible transcriptional repressor, Nitrogen respons protein[Source: Projected from Oryza sativa (Os02g0325600)]
I2PI	Q18	S2D_72613962	2D	72613962	Short	2.05e-05	4.68825	0.246988	0.0848946	A/G			MODIFIER
I2PI	Q17	S5B_479718074	5B	479718074	Long	3.22e-07	6.49214	0.2277	0.00333367	C/A	TraesCS5B02G296400	5B:479714203-479716115	MODIFIER	Dolichol-phosphate mannosyltransferase subunit 3
I2PI	Q17	S5B_506319187	5B	506319187	Long	1.13e-06	5.94692	0.415493	0.00779926	C/T	TraesCS5B02G320800	5B:506312122-506315658	MODIFIER	Homeobox-like domain superfamily
I2PI	Q17	S6B_591265094	6B	591265094	Long	2.32e-06	5.63451	0.314554	0.0120095	A/G	TraesCS6B02G336100	6B:591264113-591265265	LOW	RWP-RK domain
I3L	Combined	S1D_97459169	1D	97459169	Short	6.45e-06	5.19044	0.0826271	0.0216637	C/T			MODIFIER
I3L	Q17	S2A_345165899	2A	345165899	Short	1.32e-05	4.87943	0.300905	0.0303688	A/G			MODIFIER
I3L	Combined	S2B_152854250	2B	152854250	Short	2.7e-05	4.56864	0.0477273	0.0559062	G/A			MODIFIER
I3L	Q17	S2B_152854250	2B	152854250	Short	1.81e-09	8.74232	0.0475113	3.75e-05	G/A			MODIFIER
I3L	Q18	S2B_26125913	2B	26125913	Short	5.87e-06	5.23136	0.0735294	0.0607721	A/G			MODIFIER
I3L	Q17	S2B_756106557	2B	756106557	Long	9.06e-07	6.04287	0.21267	0.00421022	A/T	TraesCS2B02G564200	2B:756100854-756106857	MODIFIER	Haem oxygenase like, multiple helical
I3L	Combined	S2D_185387750	2D	185387750	Short	8.37e-06	5.07727	0.114407	0.0216637	T/C			MODIFIER
I3L	Combined	S2D_274858647	2D	274858647	Long	1.19e-06	5.92445	0.112288	0.0120785	G/C	TraesCS2D02G244500	2D:274842158-274863297	MODIFIER	EMB2654 [Source:Projected from Arabidopsis thaliana (AT2G41720) UniProtKB/TrEMBL;Acc:A0A178VXZ9]
I3L	Combined	S2D_641895743	2D	641895743	Long	1.13e-05	4.94692	0.0550847	0.0259975	T/C	TraesCS2D02G579200	2D:641895872-641896564	MODIFIER	NA
I3L	Q17	S4A_212894827	4A	212894827	Short	1.74e-06	5.75945	0.0837104	0.00514692	C/T			MODIFIER
I3L	Q17	S4A_628621811	4A	628621811	Long	1.22e-06	5.91364	0.192308	0.00421022	G/A	TraesCS4A02G353700	4A:628622824-628624439	MODIFIER	NA
I3L	Combined	S4B_100831660	4B	100831660	Short	7.71e-05	4.11295	0.075	0.114031	C/T			MODIFIER
I3L	Q17	S4B_100831660	4B	100831660	Short	4.75e-09	8.32331	0.0837104	4.92e-05	C/T			MODIFIER
I3L	Combined	S4B_101301774	4B	101301774	Short	5.59e-05	4.25259	0.0636364	0.0890358	A/C	TraesCS4B02G097000	4B:101296960-101299748	MODIFIER	Fe-S cluster assembly domain superfamily
I3L	Combined	S4B_110282709	4B	110282709	Short	0.000182201	3.73945	0.0840909	0.209592	G/C	TraesCS4B02G104100	4B:110282124-110282957	MODIFIER	Missense variant
I3L	Combined	S4B_562495340	4B	562495340	Long	2.66e-08	7.57512	0.0466102	0.00055078	G/C			MODIFIER
I3L	Combined	S4B_89991495	4B	89991495	Short	7.4e-06	5.13077	0.0614407	0.0216637	T/C			MODIFIER
I3L	Q17	S4B_90754213	4B	90754213	Short	3.66e-07	6.43652	0.0791855	0.00252613	T/A			MODIFIER
I3L	Combined	S4B_92464458	4B	92464458	Short	3.92e-05	4.40671	0.0795455	0.0737887	A/C	TraesCS4B02G090200	4B:92464013-92464682	MODERATE	Protein of unknown function DUF247, plant
I3L	Q17	S4B_96452041	4B	96452041	Short	1.17e-06	5.93181	0.0701357	0.00421022	A/G			MODIFIER
I3L	Combined	S5B_123754700	5B	123754700	Short	4.8e-05	4.31876	0.0529661	0.082824	G/A	ENSRNA050009339	5B:123755674-123755745	MODIFIER	tRNA-Pro for anticodon AGG
I3L	Combined	S5B_612081653	5B	612081653	Long	5.34e-06	5.27246	0.247881	0.0216637	T/C			MODIFIER
I3L	Combined	S6B_157236831	6B	157236831	Short	0.000152441	3.8169	0.0840909	0.185673	C/T			MODIFIER
I3L	Combined	S6B_515744792	6B	515744792	Long	1.75e-06	5.75696	0.0762712	0.0120785	A/T			MODIFIER
I3L	Combined	S7B_478867772	7B	478867772	Long	2.72e-06	5.56543	0.0677966	0.0140801	G/A			MODIFIER
I3L	Q17	S7B_608375522	7B	608375522	Long	9.51e-06	5.02182	0.0927602	0.0246143	A/G	TraesCS7B02G351400	7B:608375332-608375784	MODERATE	Prolamin-like domain
I3L	Q18	S7D_22861881	7D	22861881	Short	2.32e-06	5.63451	0.0794118	0.0480379	G/A	TraesCS7D02G045200	7D:22861250-22863111	MODERATE	P-loop containing nucleoside triphosphate hydrolase
I3PI	Q18	S2D_63397906	2D	63397906	Short	1.76e-05	4.75449	0.242424	0.0721259	T/G			MODIFIER
I3PI	Q18	S2D_63397962	2D	63397962	Short	2.09e-05	4.67985	0.254545	0.0721259	C/T			MODIFIER
I3PI	Q18	S2D_68734015	2D	68734015	Short	1.18e-05	4.92812	0.266667	0.0610827	C/G	TraesCS2D02G119100	2D:68732244-68734075	MODERATE	Nitrate-inducible and autorepressible transcriptional repressor, Nitrogen respons [Source: Projected from Oryza sativa (Os02g0325600)]
I3PI	Q18	S2D_69502623	2D	69502623	Short	4.82e-06	5.31695	0.272727	0.0332676	T/C	TraesCS2D02G120200	2D:69504557-69510365	MODERATE	Protein kinase-like domain superfamily
I3PI	Q18	S2D_72613962	2D	72613962	Short	5.85e-07	6.23284	0.260606	0.012113	A/G			MODIFIER
I3PI	Combined	S2D_72780208	2D	72780208	Short	6.9e-06	5.16115	0.263713	0.0714357	C/G			MODIFIER
I3PI	Q18	S2D_76639743	2D	76639743	Short	1.51e-06	5.82102	0.251515	0.015633	T/C	TraesCS2D02G131200	2D:76638586-76644840	MODIFIER	Missense variant
I3PI	Q17	S5B_479718074	5B	479718074	Long	8.82e-07	6.05453	0.2277	0.00913135	C/A	TraesCS5B02G296400	5B:479714203-479716115	MODIFIER	Dolichol-phosphate mannosyltransferase subunit 3
I3PI	Q17	S5B_506319187	5B	506319187	Long	1.67e-10	9.77728	0.415493	3.4579e-06	C/T	TraesCS5B02G320800	5B:506312122-506315658	MODIFIER	Homeobox-like domain superfamily
LPI	Q18	S1A_523106516	1A	523106516	Long	3.78e-08	7.42251	0.243017	0.000195672	C/T			MODIFIER
LPI	C18	S1A_570110268	1A	570110268	Long	9.41e-09	8.02641	0.443709	6.16004e-05	C/T			MODIFIER
LPI	Q18	S1B_623834884	1B	623834884	Long	4.57e-05	4.34008	0.22067	0.0946264	G/T	TraesCS1B02G390200	1B:623832828-623833694	MODIFIER	PLAT/LH2 domain superfamily
LPI	Combined	S1B_631715420	1B	631715420	Long	3.41e-06	5.46725	0.0738397	0.0117679	C/A	TraesCS1B02G401200	1B:631715199-631718677	MODIFIER	F-box-like domain superfamily
LPI	Q18	S1D_179435478	1D	179435478	Long	1.38e-07	6.86012	0.0921788	0.000571486	C/G	TraesCS1D02G135800	1D:179436047-179438486	MODIFIER	GTD-binding domain
LPI	Q18	S1D_475449998	1D	475449998	Long	2.08e-08	7.68194	0.0782123	0.000195672	G/C	TraesCS1D02G416800	1D:475448399-475449424	MODIFIER	Missense variant
LPI	Combined	S1D_475449998	1D	475449998	Long	4.29e-05	4.36754	0.0780591	0.0888287	G/C	TraesCS1D02G416800	1D:475448399-475449424	MODIFIER	Missense variant
LPI	Q18	S1D_475450005	1D	475450005	Long	4.52e-09	8.34486	0.103352	9.35911e-05	C/G	TraesCS1D02G416800	1D:475448399-475449424	MODIFIER	Missense variant
LPI	Q18	S2A_707063817	2A	707063817	Long	5.84e-07	6.23359	0.0810056	0.00172747	T/G	TraesCS2A02G460800	2A:707064169-707064772	MODIFIER	NA
LPI	C18	S2B_110645953	2B	110645953	Short	1.11e-15	14.9547	0.490066	2.29837e-11	T/C	ENSRNA050024037	2B:110647227-110647360	MODIFIER	Eukaryotic small subunit ribosomal RNA
LPI	Q18	S2B_534203767	2B	534203767	Long	2.93e-05	4.53313	0.114525	0.0758357	A/G			MODIFIER
LPI	Combined	S2D_522542121	2D	522542121	Long	1.02e-05	4.9914	0.299578	0.0264002	C/T	TraesCS2D02G407000	2D:522543752-522545657	MODIFIER	Haloacid dehalogenase-like hydrolase
LPI	Combined	S2D_563293280	2D	563293280	Long	9.26e-06	5.03339	0.122363	0.0264002	T/G	TraesCS2D02G455200	2D:563291659-563293145	MODIFIER	Zf-FLZ domain
LPI	Q18	S3A_159431695	3A	159431695	Short	3.28e-08	7.48413	0.0921788	0.000195672	C/T	TraesCS3A02G159600	3A:159422674-159429158	MODIFIER	RWP-RK domain
LPI	C18	S3A_598916393	3A	598916393	Long	1.18e-09	8.92812	0.0794702	1.22165e-05	G/A	ENSRNA050024163	3A:598914030-598914177	MODIFIER	U4 spliceosomal RNA
LPI	Q18	S4A_707206213	4A	707206213	Long	4.51e-05	4.34582	0.0391061	0.0946264	C/A			MODIFIER
LPI	C18	S4A_739594308	4A	739594308	Long	1.19e-08	7.92445	0.0728477	6.16004e-05	C/T	TraesCS4A02G486300	4A:739593604-739595504	MODERATE	Isoprenoid synthase domain superfamily
LPI	C18	S5A_552513075	5A	552513075	Long	5.16e-07	6.28735	0.218543	0.00178072	A/C	TraesCS5A02G349400	5A:552513260-552515564	MODIFIER	NA
LPI	C18	S5A_607288325	5A	607288325	Long	1.06e-06	5.97469	0.10596	0.00313548	A/G			MODIFIER
LPI	C18	S5A_90391184	5A	90391184	Short	2.45e-07	6.61083	0.0960265	0.00101459	C/T			MODIFIER
LPI	Q17	S5B_563883212	5B	563883212	Long	1.1e-05	4.95861	0.419283	0.079373	C/T			MODIFIER
LPI	Combined	S5B_563883212	5B	563883212	Long	1.39e-06	5.85699	0.409283	0.0117679	C/T			MODIFIER
LPI	Q17	S5B_563887232	5B	563887232	Long	8.5e-06	5.07058	0.430493	0.079373	G/A			MODIFIER
LPI	Combined	S5B_563887232	5B	563887232	Long	2.87e-06	5.54212	0.417722	0.0117679	G/A			MODIFIER
LPI	Combined	S5B_567440356	5B	567440356	Long	2.67e-06	5.57349	0.390295	0.0117679	C/T			MODIFIER
LPI	Q17	S5B_569230771	5B	569230771	Long	1.15e-05	4.9393	0.412556	0.079373	A/G			MODIFIER
LPI	Combined	S5B_569230771	5B	569230771	Long	8.39e-08	7.07624	0.396624	0.00173723	A/G			MODIFIER
LPI	C18	S6A_57653814	6A	57653814	Short	1.1e-05	4.95861	0.0827815	0.0253073	C/T	TraesCS6A02G088600	6A:57650511-57653138	MODIFIER	Pollen allergen/Uncharacterized protein Os
LPI	Q18	S6D_371671260	6D	371671260	Short	1.99e-07	6.70115	0.047486	0.000686749	G/C			MODIFIER
LPI	C18	S6D_472103008	6D	472103008	Long	2.04e-06	5.69037	0.162252	0.00528003	A/G			MODIFIER
LPI	Combined	S7A_133259848	7A	133259848	Short	3.07e-06	5.51286	0.185654	0.0117679	G/T			MODIFIER
LPI	Combined	S7D_607928541	7D	607928541	Long	3.19e-05	4.49621	0.0949367	0.0733913	G/C	TraesCS7D02G502200	7D:607933269-607934450	MODIFIER	F-box-like domain superfamily
SPI	Q18	S5A_437344490	5A	437344490	Long	1.14e-05	4.9431	0.393478	0.0782506	T/C			MODIFIER
SPI	Q18	S5A_438411966	5A	438411966	Long	4.56e-06	5.34104	0.456522	0.0472097	T/C	TraesCS5A02G222300	5A:438407356-438410995	MODIFIER	Leucine-rich repeat, typical subtype
SPI	Q18	S6A_3691365	6A	3691365	Short	2.21e-06	5.65561	0.173184	0.0457603	C/A	TraesCS6A02G008700	6A:3687889-3690253	MODIFIER	WAT1-related protein [Source:UniProtKB/TrEMBL;Acc:A0A1D6AER8]
SPI	Combined	S6B_485310414	6B	485310414	Long	3.86e-06	5.41341	0.305907	0.0399626	A/C	TraesCS6B02G269500	6B:485301504-485305443	MODIFIER	Cytochrome P450, E-class, group I
SPI	Combined	S6B_486227813	6B	486227813	Long	7.81e-06	5.10735	0.329114	0.0539046	C/G	TraesCS6B02G270100	6B:486223323-486226417	MODIFIER	Zinc finger, Dof-type
SPI	Combined	S6B_492193353	6B	492193353	Long	1.54e-06	5.81248	0.369198	0.0318872	T/C	TraesCS6B02G272700	6B:492189449-492194068	MODIFIER	Mechanosensitive ion channel protein [Source:UniProtKB/TrEMBL;Acc:A0A1D6ASX5]
TSPI	Q17	S5A_437344490	5A	437344490	Long	9.56e-06	5.01954	0.390135	0.0707185	T/C
TSPI	Combined	S5A_438411966	5A	438411966	Long	1.37e-05	4.86328	0.459916	0.0945574	T/C	TraesCS5A02G222300	5A:438407356-438410995	MODIFIER	Leucine-rich repeat, typical subtype
TSPI	Q17	S5A_441478636	5A	441478636	Long	4.99e-06	5.3019	0.5	0.0616938	C/T	TraesCS5A02G225700	5A:441476365-441479829	MODIFIER	Helix-loop-helix DNA-binding domain superfamily
TSPI	Combined	S5A_441478636	5A	441478636	Long	1.09e-05	4.96257	0.5	0.0945574	C/T	TraesCS5A02G225700	5A:441476365-441479829	MODIFIER	Helix-loop-helix DNA-binding domain superfamily
TSPI	Q17	S5A_442554825	5A	442554825	Long	5.56e-06	5.25493	0.495516	0.0616938	C/G
TSPI	Combined	S5A_442554825	5A	442554825	Long	9.68e-06	5.01412	0.495781	0.0945574	C/G
HI, harvest index; GY, grain yield; GN, grain number; BM (A+7d), above ground biomass at anthesis+7 days; I2L, internode 2 length; I3L, internode 3 length; SPI, spike partitioning index ; LPI, lamina partitioning index; TSPI, true stem partitioning index; I2PI, internode 2 partitioning index; I3PI, internode 3 partitioning index; Ht, plant height . C18, Q17, Q18, and Combined refers to Citra 2018…

## Sheet: Table S5
Table S5 Information on genes at proximity to significant SNPs for phenotypic traits
Trait	SNPs	Gene	Gene location	Distance (kb)	Annotation
I2PI/ I3PI	S2D_72613962	TraesCS2D02G124400	2D:72725159-72726255	111.20	F-box-like domain superfamily
BM (A+7d)	S5A_18653400	TraesCS5A02G023700	5A:18812811-18817203	159.41	Glycosyltransferase
SPI	S5A_437344490	TraesCS5A02G221300	5A:437392270-437393156	47.78	Glutamine amidotransferase
HI	S7A_106952238	TraesCS7A02G153400	7A:106742827-106748746	-203.49	Ionotropic glutamate receptor
GN	S7D_22929045	TraesCS7D02G045200	7D:22861250-22863111	-65.93	P-loop containing nucleoside triphosphate hydrolase
HI, harvest index; GN, grain number; BM (A+7d), above ground biomass at anthesis+7 days; SPI, spike partitioning index I2PI, internode 2 partitioning index; I3PI, internode 3 partitioning index. Negative (-) sign denotes downstream position to significant SNP

## Sheet: Table S6
Table S6 Significant KASP markers detected in validation study (previously identified by association mapping study)
Panel	Traits	KASP Marker	GrainGene search	Allele	Gene	VEP (Annotated Protein family/domain)	Primer sequence (F): Forward	Primer sequence (H): Common	Primer sequence (R): Reverse	% change in value	HI	GY	GN	SPI	I2L	I3L	I2PI	I3PI	I2PI_I3PI
Facultative lines	GY	S1B_636796017	Identified/none reported	T/C	TraesCS1B02G409500	C2H2-type domain-containing protein	GAAGGTGACCAAGTTCATGCTTTGTTGCGGTGTATGTGTGTGTGTAa	GAAGGTCGGAGTCAACGGATTTTGTTGCGGTGTATGTGTGTGTGTAg	GCATATATACCAGCCAGTAGCC	-17.5*	-8.9	-17.5*	-14.8	-3.8	-2	0.7	-3.7	0.7	-1.6
	GN	S4B_13299920	Identified/none reported	T/C	TraesCS4B02G018300	N-acetyltransferase domain-containing protein	GAAGGTGACCAAGTTCATGCTCACATTTCTGCGATATAATATAATTGa	GAAGGTCGGAGTCAACGGATTCACATTTCTGCGATATAATATAATTGg	CCTCGTCGAAGATCATTTCC	-14.1*	-13.9***	-13.2*	-14.1*	-6.6*	-3.9*	2	-7.7**	-1.9	-5*
	HI	S4A_609462220	Identified/none reported	A/G	intergenic	/	GAAGGTGACCAAGTTCATGCTCAAACACCGAGGAAAAGCTt	GAAGGTCGGAGTCAACGGATTCAAACACCGAGGAAAAGCTc	CATGCGTATGGGGTAATCTC	-11.9**	-11.9**	-11.3*	-13.6*	-2.3	-3	0.4	-3	-0.1	-1.6
		S7A_106952238	Not identified	A/T	intergenic	/	GAAGGTGACCAAGTTCATGCTGGTGAGTTCGTTCACTTTCGa	GAAGGTCGGAGTCAACGGATTGGTGAGTTCGTTCACTTTCGt	CACAGTTTCGGCTCAATTTAT	-14**	-14**	-18.8**	-15.7*	-4.2	-3.6	0	-5.8	-1.5	-3.6
	SPI	S5A_437344490	Identified/none reported	T/C	intergenic	/	GAAGGTGACCAAGTTCATGCTACTGCAGCGTGGATCCAAGt	GAAGGTCGGAGTCAACGGATTACTGCAGCGTGGATCCAAGc	AAGCATGTCGGTGAAAAAGC	-5.8*	-5	-9.3	-2.1	-5.8*	-3.5	2.4	-4.3	0.2	-2.1
	I2PI	S2D_68734015	Identified/none reported	C/G	TraesCS2D02G119100	HTH myb-type domain-containing protein	GAAGGTGACCAAGTTCATGCTGACATAGCTGGGTTGTCCGTg	GAAGGTCGGAGTCAACGGATTGACATAGCTGGGTTGTCCGTc	GTCGAGTAGGCAGTCGGAAG	5.6*	6.6	8.7	14.9**	3.3	2.1	-3.4*	5.6*	-0.8	2.6
	I3PI	S2D_72780208	Identified/none reported	C/G	intergenic	/	GAAGGTGACCAAGTTCATGCTCCGTTGACAGCATAGATGTTg	GAAGGTCGGAGTCAACGGATTCCGTTGACAGCATAGATGTTc	CCTACCTCGCATCAACCATACT	7.8*	4.5	8.5	12.1*	1.1	3.1	-1.8	6**	0.7	3.4*
Spring lines	I3PI	S2D_63397906	Identified/none reported	T/G	intergenic	/	GAAGGTGACCAAGTTCATGCTTGTCATCACACATCGCCATCTTTa	GAAGGTCGGAGTCAACGGATTTGTCATCACACATCGCCATCTTTc	GTGGAGGTGACTGTGCAAT	20.4***	5.6	7.6	-25.3*	-5	10.8**	26***	-1	20.4***	7.8*
		S2D_63397962	Identified/none reported	C/T	intergenic	/	GAAGGTGACCAAGTTCATGCTCCGAAGTTTGTGGCCACc	GAAGGTCGGAGTCAACGGATTCCGAAGTTTGTGGCCACt	AAGGAGCCGTCAACACAAAG	20.4***	5.3	8	-25.7*	-5.2	10.8**	26.2***	-1.2	20.3***	7.6*
	I2PI_I3PI	S2D_63397906	Identified/none reported	T/G	intergenic	/	GAAGGTGACCAAGTTCATGCTTGTCATCACACATCGCCATCTTTa	GAAGGTCGGAGTCAACGGATTTGTCATCACACATCGCCATCTTTc	GTGGAGGTGACTGTGCAAT	7.8*	5.6	7.6	-25.3*	-5	10.8**	26***	-1	20.4***	7.8*
		S2D_63397962	Identified/none reported	C/T	intergenic	/	GAAGGTGACCAAGTTCATGCTCCGAAGTTTGTGGCCACc	GAAGGTCGGAGTCAACGGATTCCGAAGTTTGTGGCCACt	AAGGAGCCGTCAACACAAAG	7.8*	5.3	8	-25.7*	-5.2	10.8**	26.2***	-1.2	20.3***	7.6*
		S5B_479718074	Identified/none reported	A/C	TraesCS5B02G296400	Dolichol-phosphate mannosyltransferase subunit 3	GAAGGTGACCAAGTTCATGCTACAACTCCAACTCATGTAAAATAGTg	GAAGGTCGGAGTCAACGGATTACAACTCCAACTCATGTAAAATAGTt	CCTTCTGCAGGACATTGC	7.8*	-8.3	-20.7	2.7	3.7	-4.9	-11*	-6.7	-17.1*	-11.1*
HI, harvest index; GY, grain yield; GN, grain number; I2L, internode 2 length; I3L, internode 3 length; SPI, spike partitioning index ; LPI, lamina partitioning index; I2PI, internode 2 partitioning index; I3PI, internode 3 partitioning index; I(2+3)PI, internode 2 and 3 partitioning index
•Each marker was searched in GrainGene database to see whether they were identified in previous studies or annotated for a trait
•Variant effect predictor search was conducted in Ensembl to see whether they have down/up stream consequences on the protein sequences
